# Supplementary material for: Stress behaviour and physiology of developing Arctic barnacle goslings (Branta leucopsis) is affected by legacy trace contaminants
Source: Proc Biol Sci. 2018 Dec 12;285(1893):20181866. doi: 10.1098/rspb.2018.1866 (PMC6304058; doi:10.1098/rspb.2018.1866)
Supplement: Complete data set [file rspb20181866supp3.xlsx]

## Sheet: GI indivdual behaviour
Web Tag	colour band/leg	control/exposed	Age/ Days	Sex	Sibling Group	Time bin	Time (min)	Look-ups	Pecks	Border crosses
3305	white R	exposed	13	M	1	1	0:00-3:59	0	109	75
3326	yellow R	exposed	13	M	2	1	0:00-3:59	1	28	51
3301	orange R	exposed	13	M	3	1	0:00-3:59	0	37	67
3324	red R	exposed	13	F	4	1	0:00-3:59	0	59	56
3327	green R	exposed	13	F	5	1	0:00-3:59	1	28	50
3399	blue R	exposed	13	F	6	1	0:00-3:59	8	7	61
3349	brown R	exposed	13	M	7	1	0:00-3:59	1	154	61
3304	black R	exposed	13	M	8	1	0:00-3:59	7	71	63
3323	white L	control	13	F	1	1	0:00-3:59	1	9	72
3377	yellow L	control	13	M	2	1	0:00-3:59	0	6	84
3303	orange L	control	13	F	3	1	0:00-3:59	3	76	61
3306	red L	control	13	M	4	1	0:00-3:59	0	1	65
3328	green L	control	13	F	5	1	0:00-3:59	0	161	89
3400	blue L	control	13	M	6	1	0:00-3:59	0	131	128
3350	brown L	control	13	F	7	1	0:00-3:59	0	264	59
3325	black L	control	13	M	8	1	0:00-3:59	0	22	89
3305	white R	exposed	13	M	1	2	4:00-7:59	1	41	60
3326	yellow R	exposed	13	M	2	2	4:00-7:59	6	6	21
3301	orange R	exposed	13	M	3	2	4:00-7:59	3	27	59
3324	red R	exposed	13	F	4	2	4:00-7:59	5	0	25
3327	green R	exposed	13	F	5	2	4:00-7:59	10	8	25
3399	blue R	exposed	13	F	6	2	4:00-7:59	7	11	34
3349	brown R	exposed	13	M	7	2	4:00-7:59	10	16	46
3304	black R	exposed	13	M	8	2	4:00-7:59	8	17	47
3323	white L	control	13	F	1	2	4:00-7:59	0	0	59
3377	yellow L	control	13	M	2	2	4:00-7:59	3	0	29
3303	orange L	control	13	F	3	2	4:00-7:59	2	1	44
3306	red L	control	13	M	4	2	4:00-7:59	4	0	25
3328	green L	control	13	F	5	2	4:00-7:59	3	98	111
3400	blue L	control	13	M	6	2	4:00-7:59	5	57	38
3350	brown L	control	13	F	7	2	4:00-7:59	2	93	68
3325	black L	control	13	M	8	2	4:00-7:59	1	3	72
3305	white R	exposed	13	M	1	3	8:00-11:59	2	74	43
3326	yellow R	exposed	13	M	2	3	8:00-11:59	5	2	14
3301	orange R	exposed	13	M	3	3	8:00-11:59	4	1	44
3324	red R	exposed	13	F	4	3	8:00-11:59	1	0	18
3327	green R	exposed	13	F	5	3	8:00-11:59	12	0	25
3399	blue R	exposed	13	F	6	3	8:00-11:59	8	0	15
3349	brown R	exposed	13	M	7	3	8:00-11:59	6	0	24
3304	black R	exposed	13	M	8	3	8:00-11:59	2	14	44
3323	white L	control	13	F	1	3	8:00-11:59	6	0	48
3377	yellow L	control	13	M	2	3	8:00-11:59	8	0	18
3303	orange L	control	13	F	3	3	8:00-11:59	1	0	48
3306	red L	control	13	M	4	3	8:00-11:59	1	0	15
3328	green L	control	13	F	5	3	8:00-11:59	4	28	85
3400	blue L	control	13	M	6	3	8:00-11:59	0	31	12
3350	brown L	control	13	F	7	3	8:00-11:59	0	39	43
3325	black L	control	13	M	8	3	8:00-11:59	3	2	55
3305	white R	exposed	13	M	1	4	12:00-15:59	2	55	37
3326	yellow R	exposed	13	M	2	4	12:00-15:59	3	0	13
3301	orange R	exposed	13	M	3	4	12:00-15:59	2	0	35
3324	red R	exposed	13	F	4	4	12:00-15:59	3	0	19
3327	green R	exposed	13	F	5	4	12:00-15:59	4	0	22
3399	blue R	exposed	13	F	6	4	12:00-15:59	1	4	22
3349	brown R	exposed	13	M	7	4	12:00-15:59	2	37	38
3304	black R	exposed	13	M	8	4	12:00-15:59	8	0	24
3323	white L	control	13	F	1	4	12:00-15:59	3	0	29
3377	yellow L	control	13	M	2	4	12:00-15:59	21	0	13
3303	orange L	control	13	F	3	4	12:00-15:59	0	1	42
3306	red L	control	13	M	4	4	12:00-15:59	5	0	16
3328	green L	control	13	F	5	4	12:00-15:59	0	32	89
3400	blue L	control	13	M	6	4	12:00-15:59	0	18	14
3350	brown L	control	13	F	7	4	12:00-15:59	2	19	38
3325	black L	control	13	M	8	4	12:00-15:59	3	3	47
3305	white R	exposed	13	M	1	5	16:00-19:59	1	30	37
3326	yellow R	exposed	13	M	2	5	16:00-19:59	10	4	14
3301	orange R	exposed	13	M	3	5	16:00-19:59	1	0	36
3324	red R	exposed	13	F	4	5	16:00-19:59	2	5	29
3327	green R	exposed	13	F	5	5	16:00-19:59	6	2	42
3399	blue R	exposed	13	F	6	5	16:00-19:59	0	1	23
3349	brown R	exposed	13	M	7	5	16:00-19:59	1	40	41
3304	black R	exposed	13	M	8	5	16:00-19:59	3	3	42
3323	white L	control	13	F	1	5	16:00-19:59	1	1	32
3377	yellow L	control	13	M	2	5	16:00-19:59	3	1	22
3303	orange L	control	13	F	3	5	16:00-19:59	6	1	40
3306	red L	control	13	M	4	5	16:00-19:59	7	0	15
3328	green L	control	13	F	5	5	16:00-19:59	1	4	69
3400	blue L	control	13	M	6	5	16:00-19:59	0	0	30
3350	brown L	control	13	F	7	5	16:00-19:59	2	17	33
3325	black L	control	13	M	8	5	16:00-19:59	3	9	29
3305	white R	exposed	13	M	1	6	20:00-23:59	2	18	40
3326	yellow R	exposed	13	M	2	6	20:00-23:59	2	5	19
3301	orange R	exposed	13	M	3	6	20:00-23:59	3	0	25
3324	red R	exposed	13	F	4	6	20:00-23:59	1	4	17
3327	green R	exposed	13	F	5	6	20:00-23:59	10	2	17
3399	blue R	exposed	13	F	6	6	20:00-23:59	4	9	22
3349	brown R	exposed	13	M	7	6	20:00-23:59	6	49	25
3304	black R	exposed	13	M	8	6	20:00-23:59	10	9	34
3323	white L	control	13	F	1	6	20:00-23:59	1	0	28
3377	yellow L	control	13	M	2	6	20:00-23:59	5	1	11
3303	orange L	control	13	F	3	6	20:00-23:59	3	0	17
3306	red L	control	13	M	4	6	20:00-23:59	2	0	5
3328	green L	control	13	F	5	6	20:00-23:59	2	7	33
3400	blue L	control	13	M	6	6	20:00-23:59	0	0	1
3350	brown L	control	13	F	7	6	20:00-23:59	1	7	18
3325	black L	control	13	M	8	6	20:00-23:59	4	5	16
3305	white R	exposed	13	M	1	7	24:00-27:59	1	38	50
3326	yellow R	exposed	13	M	2	7	24:00-27:59	8	0	16
3301	orange R	exposed	13	M	3	7	24:00-27:59	4	0	19
3324	red R	exposed	13	F	4	7	24:00-27:59	0	0	9
3327	green R	exposed	13	F	5	7	24:00-27:59	0	0	12
3399	blue R	exposed	13	F	6	7	24:00-27:59	8	1	22
3349	brown R	exposed	13	M	7	7	24:00-27:59	3	10	40
3304	black R	exposed	13	M	8	7	24:00-27:59	2	6	30
3323	white L	control	13	F	1	7	24:00-27:59	3	0	24
3377	yellow L	control	13	M	2	7	24:00-27:59	7	0	13
3303	orange L	control	13	F	3	7	24:00-27:59	7	0	18
3306	red L	control	13	M	4	7	24:00-27:59	6	0	17
3328	green L	control	13	F	5	7	24:00-27:59	4	1	43
3400	blue L	control	13	M	6	7	24:00-27:59	0	0	6
3350	brown L	control	13	F	7	7	24:00-27:59	0	1	24
3325	black L	control	13	M	8	7	24:00-27:59	0	0	4
3305	white R	exposed	13	M	1	8	28:00-31:59	0	54	47
3326	yellow R	exposed	13	M	2	8	28:00-31:59	9	1	13
3301	orange R	exposed	13	M	3	8	28:00-31:59	1	1	22
3324	red R	exposed	13	F	4	8	28:00-31:59	8	2	13
3327	green R	exposed	13	F	5	8	28:00-31:59	2	0	22
3399	blue R	exposed	13	F	6	8	28:00-31:59	2	2	25
3349	brown R	exposed	13	M	7	8	28:00-31:59	1	37	35
3304	black R	exposed	13	M	8	8	28:00-31:59	2	0	41
3323	white L	control	13	F	1	8	28:00-31:59	4	0	26
3377	yellow L	control	13	M	2	8	28:00-31:59	2	0	5
3303	orange L	control	13	F	3	8	28:00-31:59	3	1	27
3306	red L	control	13	M	4	8	28:00-31:59	3	0	13
3328	green L	control	13	F	5	8	28:00-31:59	3	5	53
3400	blue L	control	13	M	6	8	28:00-31:59	0	0	1
3350	brown L	control	13	F	7	8	28:00-31:59	2	9	31
3325	black L	control	13	M	8	8	28:00-31:59	0	0	0
3305	white R	exposed	13	M	1	9	32:00-35:59	5	22	35
3326	yellow R	exposed	13	M	2	9	32:00-35:59	5	2	14
3301	orange R	exposed	13	M	3	9	32:00-35:59	9	0	15
3324	red R	exposed	13	F	4	9	32:00-35:59	6	0	13
3327	green R	exposed	13	F	5	9	32:00-35:59	6	0	11
3399	blue R	exposed	13	F	6	9	32:00-35:59	4	0	21
3349	brown R	exposed	13	M	7	9	32:00-35:59	6	0	16
3304	black R	exposed	13	M	8	9	32:00-35:59	1	0	31
3323	white L	control	13	F	1	9	32:00-35:59	0	0	2
3377	yellow L	control	13	M	2	9	32:00-35:59	8	0	1
3303	orange L	control	13	F	3	9	32:00-35:59	1	0	2
3306	red L	control	13	M	4	9	32:00-35:59	0	0	6
3328	green L	control	13	F	5	9	32:00-35:59	1	0	45
3400	blue L	control	13	M	6	9	32:00-35:59	0	0	3
3350	brown L	control	13	F	7	9	32:00-35:59	0	0	3
3325	black L	control	13	M	8	9	32:00-35:59	0	0	0
3305	white R	exposed	13	M	1	10	36:00-39:59	0	28	40
3326	yellow R	exposed	13	M	2	10	36:00-39:59	4	1	19
3301	orange R	exposed	13	M	3	10	36:00-39:59	8	0	26
3324	red R	exposed	13	F	4	10	36:00-39:59	5	0	19
3327	green R	exposed	13	F	5	10	36:00-39:59	8	0	23
3399	blue R	exposed	13	F	6	10	36:00-39:59	4	0	21
3349	brown R	exposed	13	M	7	10	36:00-39:59	3	3	22
3304	black R	exposed	13	M	8	10	36:00-39:59	5	0	30
3323	white L	control	13	F	1	10	36:00-39:59	1	2	39
3377	yellow L	control	13	M	2	10	36:00-39:59	2	0	5
3303	orange L	control	13	F	3	10	36:00-39:59	3	0	8
3306	red L	control	13	M	4	10	36:00-39:59	3	0	16
3328	green L	control	13	F	5	10	36:00-39:59	1	7	76
3400	blue L	control	13	M	6	10	36:00-39:59	1	0	4
3350	brown L	control	13	F	7	10	36:00-39:59	1	0	30
3325	black L	control	13	M	8	10	36:00-39:59	0	0	0
3305	white R	exposed	13	M	1	11	40:00-43:59	1	61	54
3326	yellow R	exposed	13	M	2	11	40:00-43:59	4	0	24
3301	orange R	exposed	13	M	3	11	40:00-43:59	3	9	43
3324	red R	exposed	13	F	4	11	40:00-43:59	1	0	21
3327	green R	exposed	13	F	5	11	40:00-43:59	1	0	16
3399	blue R	exposed	13	F	6	11	40:00-43:59	9	5	21
3349	brown R	exposed	13	M	7	11	40:00-43:59	2	17	43
3304	black R	exposed	13	M	8	11	40:00-43:59	4	2	29
3323	white L	control	13	F	1	11	40:00-43:59	3	0	8
3377	yellow L	control	13	M	2	11	40:00-43:59	6	0	1
3303	orange L	control	13	F	3	11	40:00-43:59	2	0	0
3306	red L	control	13	M	4	11	40:00-43:59	0	0	0
3328	green L	control	13	F	5	11	40:00-43:59	4	3	47
3400	blue L	control	13	M	6	11	40:00-43:59	2	0	0
3350	brown L	control	13	F	7	11	40:00-43:59	5	0	15
3325	black L	control	13	M	8	11	40:00-43:59	3	0	1
3305	white R	exposed	13	M	1	12	44:00-47:59	9	35	39
3326	yellow R	exposed	13	M	2	12	44:00-47:59	7	0	4
3301	orange R	exposed	13	M	3	12	44:00-47:59	8	0	26
3324	red R	exposed	13	F	4	12	44:00-47:59	7	0	8
3327	green R	exposed	13	F	5	12	44:00-47:59	11	0	20
3399	blue R	exposed	13	F	6	12	44:00-47:59	10	0	26
3349	brown R	exposed	13	M	7	12	44:00-47:59	5	25	14
3304	black R	exposed	13	M	8	12	44:00-47:59	3	15	41
3323	white L	control	13	F	1	12	44:00-47:59	0	0	0
3377	yellow L	control	13	M	2	12	44:00-47:59	2	0	2
3303	orange L	control	13	F	3	12	44:00-47:59	4	0	19
3306	red L	control	13	M	4	12	44:00-47:59	0	0	2
3328	green L	control	13	F	5	12	44:00-47:59	2	0	58
3400	blue L	control	13	M	6	12	44:00-47:59	1	0	1
3350	brown L	control	13	F	7	12	44:00-47:59	1	0	3
3325	black L	control	13	M	8	12	44:00-47:59	3	0	0
3305	white R	exposed	13	M	1	13	48:00-51:59	1	48	53
3326	yellow R	exposed	13	M	2	13	48:00-51:59	0	0	13
3301	orange R	exposed	13	M	3	13	48:00-51:59	1	0	29
3324	red R	exposed	13	F	4	13	48:00-51:59	1	0	16
3327	green R	exposed	13	F	5	13	48:00-51:59	2	2	29
3399	blue R	exposed	13	F	6	13	48:00-51:59	1	0	25
3349	brown R	exposed	13	M	7	13	48:00-51:59	3	28	53
3304	black R	exposed	13	M	8	13	48:00-51:59	0	3	48
3323	white L	control	13	F	1	13	48:00-51:59	0	3	10
3377	yellow L	control	13	M	2	13	48:00-51:59	1	0	3
3303	orange L	control	13	F	3	13	48:00-51:59	1	2	8
3306	red L	control	13	M	4	13	48:00-51:59	1	0	9
3328	green L	control	13	F	5	13	48:00-51:59	0	0	6
3400	blue L	control	13	M	6	13	48:00-51:59	1	0	7
3350	brown L	control	13	F	7	13	48:00-51:59	0	0	17
3325	black L	control	13	M	8	13	48:00-51:59	0	0	3
3305	white R	exposed	13	M	1	14	52:00-55:59	2	54	35
3326	yellow R	exposed	13	M	2	14	52:00-55:59	1	0	12
3301	orange R	exposed	13	M	3	14	52:00-55:59	2	1	35
3324	red R	exposed	13	F	4	14	52:00-55:59	2	2	14
3327	green R	exposed	13	F	5	14	52:00-55:59	5	0	20
3399	blue R	exposed	13	F	6	14	52:00-55:59	3	7	23
3349	brown R	exposed	13	M	7	14	52:00-55:59	2	24	35
3304	black R	exposed	13	M	8	14	52:00-55:59	3	15	17
3323	white L	control	13	F	1	14	52:00-55:59	6	0	24
3377	yellow L	control	13	M	2	14	52:00-55:59	11	0	5
3303	orange L	control	13	F	3	14	52:00-55:59	5	0	11
3306	red L	control	13	M	4	14	52:00-55:59	5	0	17
3328	green L	control	13	F	5	14	52:00-55:59	12	11	55
3400	blue L	control	13	M	6	14	52:00-55:59	4	0	7
3350	brown L	control	13	F	7	14	52:00-55:59	6	0	21
3325	black L	control	13	M	8	14	52:00-55:59	2	0	4
3305	white R	exposed	13	M	1	15	56:00-59:59	8	36	39
3326	yellow R	exposed	13	M	2	15	56:00-59:59	2	0	17
3301	orange R	exposed	13	M	3	15	56:00-59:59	8	11	22
3324	red R	exposed	13	F	4	15	56:00-59:59	4	0	18
3327	green R	exposed	13	F	5	15	56:00-59:59	7	0	25
3399	blue R	exposed	13	F	6	15	56:00-59:59	1	3	21
3349	brown R	exposed	13	M	7	15	56:00-59:59	5	8	22
3304	black R	exposed	13	M	8	15	56:00-59:59	4	22	51
3323	white L	control	13	F	1	15	56:00-59:59	1	0	17
3377	yellow L	control	13	M	2	15	56:00-59:59	2	0	10
3303	orange L	control	13	F	3	15	56:00-59:59	3	0	11
3306	red L	control	13	M	4	15	56:00-59:59	1	0	17
3328	green L	control	13	F	5	15	56:00-59:59	5	3	29
3400	blue L	control	13	M	6	15	56:00-59:59	2	0	7
3350	brown L	control	13	F	7	15	56:00-59:59	0	0	24
3325	black L	control	13	M	8	15	56:00-59:59	2	0	16

## Sheet: GI group dens. vector
time bin	time (min)	n_sub	area	group	n_sub	area	group
0	start	1	3828.82	control	1	2650.72	exposed
1	0:00-0:59	1	4398.23	control	2	4476.77	exposed
2	1:00-1:59	1	2945.24	control	1	2042.04	exposed
3	2:00-2:59	2	5772.68	control	2	4123.34	exposed
4	3:00-3:59	4	15393.8	control	2	3711.01	exposed
5	4:00-4:59	3	9896.02	control	1	2061.67	exposed
6	5:00-5:59	5	19242.3	control	2	3141.59	exposed
7	6:00-6:59	1	7422.01	control	1	3180.86	exposed
8	7:00-7:59	7	23090.7	control	1	2748.89	exposed
9	8:00-8:59	3	13057.2	control	1	2945.24	exposed
10	9:00-9:59	2	4594.58	control	1	3711.01	exposed
11	10:00-10:59	3	12016.6	control	1	2002.77	exposed
12	11:00-11:59	3	17710.7	control	2	2945.24	exposed
13	12:00-12:59	1	4712.39	control	1	2199.11	exposed
14	13:00-13:59	2	9189.16	control	1	2042.04	exposed
15	14:00-14:59	3	10210.2	control	1	2356.19	exposed
16	15:00-15:59	1	5615.6	control	1	2670.35	exposed
17	16:00-16:59	2	4712.39	control	1	2984.51	exposed
18	17:00-17:59	2	5124.72	control	1	2356.19	exposed
19	18:00-18:59	2	8128.87	control	1	2336.56	exposed
20	19:00-19:59	3	7147.12	control	1	2454.37	exposed
21	20:00-20:59	3	8835.73	control	3	3436.12	exposed
22	21:00-21:59	1	2650.72	control	1	1531.53	exposed
23	22:00-22:59	1	5340.71	control	1	2611.45	exposed
24	23:00-23:59	1	4241.15	control	1	2945.24	exposed
25	24:00-24:59	2	8168.14	control	1	2199.11	exposed
26	25:00-25:59	1	3023.78	control	3	3985.9	exposed
27	26:00-26:59	1	9032.08	control	1	2042.04	exposed
28	27:00-27:59	4	11545.4	control	2	3711.01	exposed
29	28:00-28:59	1	3141.59	control	2	4358.96	exposed
30	29:00-29:59	3	9699.67	control	2	2591.81	exposed
31	30:00-30:59	1	2984.51	control	4	10367.3	exposed
32	31:00-31:59	1	1649.34	control	3	7657.63	exposed
33	32:00-32:59	1	1413.72	control	1	3730.64	exposed
34	33:00-33:59	2	7068.58	control	1	3337.94	exposed
35	34:00-34:59	3	4908.74	control	1	2945.24	exposed
36	35:00-35:59	1	3141.59	control	1	3180.86	exposed
37	36:00-36:59	3	7147.12	control	1	3357.58	exposed
38	37:00-37:59	2	8796.46	control	1	2120.58	exposed
39	38:00-38:59	3	6872.23	control	2	2827.43	exposed
40	39:00-39:59	1	4417.86	control	1	5105.09	exposed
41	40:00-40:59	1	2042.04	control	4	13607	exposed
42	41:00-41:59	1	1884.96	control	3	5301.44	exposed
43	42:00-42:59	2	1767.15	control	2	5301.44	exposed
44	43:00-43:59	1	942.478	control	2	3573.56	exposed
45	44:00-44:59	2	2199.11	control	1	2120.58	exposed
46	45:00-45:59	2	3298.67	control	2	4241.15	exposed
47	46:00-46:59	1	2748.89	control	2	3926.99	exposed
48	47:00-47:59	2	3926.99	control	1	2748.89	exposed
49	48:00-48:59	2	2827.43	control	3	6675.88	exposed
50	49:00-49:59	3	6597.34	control	5	14137.2	exposed
51	50:00-50:59	2	4908.74	control	4	12370	exposed
52	51:00-51:59	4	13194.7	control	1	3926.99	exposed
53	52:00-52:59	1	2748.89	control	2	2474	exposed
54	53:00-53:59	5	16964.6	control	1	2650.72	exposed
55	54:00-54:59	1	3534.29	control	1	2356.19	exposed
56	55:00-55:59	1	2120.58	control	1	1884.96	exposed
57	56:00-56:59	1	2827.43	control	1	1727.88	exposed
58	57:00-57:59	1	1511.89	control	3	5811.95	exposed
59	58:00-58:59	1	2650.72	control	4	6675.88	exposed
60	59:00-59:59	3	5890.49	control	1	2061.67	exposed

## Sheet: II individual behaviour
Web Tag	colour band/leg	control/exposed	Age/ Days	Test order	Sex	Sibling Group	Time bin	Tme (min)	Jumps	Look-ups	Pecks	Border crosses	Distress calls
3305	white R	exposed	23	3	M	1	1	0:00-3:59	0	95	0	48	434
3326	yellow R	exposed	23	3	M	2	1	0:00-3:59	26	99	2	31	208
3301	orange R	exposed	18	2	M	3	1	0:00-3:59	0	118	1	125	252
3324	red R	exposed	18	2	F	4	1	0:00-3:59	3	21	1	38	415
3327	green R	exposed	18	2	F	5	1	0:00-3:59	0	88	2	73	461
3399	blue R	exposed	23	3	F	6	1	0:00-3:59	18	82	2	53	123
3349	brown R	exposed	23	3	M	7	1	0:00-3:59	13	73	0	30	261
3304	black R	exposed	18	2	M	8	1	0:00-3:59	0	62	2	21	531
3323	white L	control	23	3	F	1	1	0:00-3:59	0	91	0	48	193
3377	yellow L	control	23	3	M	2	1	0:00-3:59	2	51	4	30	418
3303	orange L	control	18	2	F	3	1	0:00-3:59	0	102	9	30	149
3306	red L	control	18	2	M	4	1	0:00-3:59	0	73	0	29	325
3328	green L	control	18	2	F	5	1	0:00-3:59	1	60	1	54	324
3400	blue L	control	23	3	M	6	1	0:00-3:59	2	86	0	43	199
3350	brown L	control	23	3	F	7	1	0:00-3:59	13	74	3	30	253
3325	black L	control	18	2	M	8	1	0:00-3:59	0	26	4	58	286
3305	white R	exposed	23	3	M	1	2	4:00-7:59	3	102	4	47	90
3326	yellow R	exposed	23	3	M	2	2	4:00-7:59	22	112	0	38	53
3301	orange R	exposed	18	2	M	3	2	4:00-7:59	0	106	0	122	11
3324	red R	exposed	18	2	F	4	2	4:00-7:59	6	48	2	25	232
3327	green R	exposed	18	2	F	5	2	4:00-7:59	7	75	6	59	131
3399	blue R	exposed	23	3	F	6	2	4:00-7:59	4	56	12	22	26
3349	brown R	exposed	23	3	M	7	2	4:00-7:59	18	79	0	35	2
3304	black R	exposed	18	2	M	8	2	4:00-7:59	0	62	12	26	513
3323	white L	control	23	3	F	1	2	4:00-7:59	0	88	16	37	5
3377	yellow L	control	23	3	M	2	2	4:00-7:59	5	54	2	26	84
3303	orange L	control	18	2	F	3	2	4:00-7:59	0	101	32	32	47
3306	red L	control	18	2	M	4	2	4:00-7:59	0	47	0	12	139
3328	green L	control	18	2	F	5	2	4:00-7:59	2	45	14	50	296
3400	blue L	control	23	3	M	6	2	4:00-7:59	0	41	0	1	5
3350	brown L	control	23	3	F	7	2	4:00-7:59	13	63	15	27	52
3325	black L	control	18	2	M	8	2	4:00-7:59	0	23	6	69	163
3305	white R	exposed	23	3	M	1	3	8:00-11:59	0	97	39	44	1
3326	yellow R	exposed	23	3	M	2	3	8:00-11:59	13	89	0	21	25
3301	orange R	exposed	18	2	M	3	3	8:00-11:59	0	96	1	95	16
3324	red R	exposed	18	2	F	4	3	8:00-11:59	3	37	5	15	202
3327	green R	exposed	18	2	F	5	3	8:00-11:59	4	64	0	32	76
3399	blue R	exposed	23	3	F	6	3	8:00-11:59	3	49	3	12	34
3349	brown R	exposed	23	3	M	7	3	8:00-11:59	13	68	2	25	0
3304	black R	exposed	18	2	M	8	3	8:00-11:59	0	63	11	34	415
3323	white L	control	23	3	F	1	3	8:00-11:59	0	73	6	29	1
3377	yellow L	control	23	3	M	2	3	8:00-11:59	7	55	6	20	80
3303	orange L	control	18	2	F	3	3	8:00-11:59	0	100	23	45	60
3306	red L	control	18	2	M	4	3	8:00-11:59	0	35	3	4	60
3328	green L	control	18	2	F	5	3	8:00-11:59	1	47	8	52	211
3400	blue L	control	23	3	M	6	3	8:00-11:59	0	15	0	0	12
3350	brown L	control	23	3	F	7	3	8:00-11:59	9	45	16	14	15
3325	black L	control	18	2	M	8	3	8:00-11:59	0	32	7	64	142
3305	white R	exposed	23	3	M	1	4	12:00-15:59	0	82	130	38	19
3326	yellow R	exposed	23	3	M	2	4	12:00-15:59	3	87	2	23	5
3301	orange R	exposed	18	2	M	3	4	12:00-15:59	0	94	3	90	36
3324	red R	exposed	18	2	F	4	4	12:00-15:59	9	43	2	17	76
3327	green R	exposed	18	2	F	5	4	12:00-15:59	4	70	4	39	183
3399	blue R	exposed	23	3	F	6	4	12:00-15:59	4	57	1	15	11
3349	brown R	exposed	23	3	M	7	4	12:00-15:59	15	66	2	42	1
3304	black R	exposed	18	2	M	8	4	12:00-15:59	0	67	29	31	170
3323	white L	control	23	3	F	1	4	12:00-15:59	1	74	15	30	5
3377	yellow L	control	23	3	M	2	4	12:00-15:59	13	31	5	3	15
3303	orange L	control	18	2	F	3	4	12:00-15:59	0	109	24	55	89
3306	red L	control	18	2	M	4	4	12:00-15:59	0	38	2	7	81
3328	green L	control	18	2	F	5	4	12:00-15:59	3	38	3	27	173
3400	blue L	control	23	3	M	6	4	12:00-15:59	0	12	0	0	0
3350	brown L	control	23	3	F	7	4	12:00-15:59	13	58	28	24	14
3325	black L	control	18	2	M	8	4	12:00-15:59	0	20	3	52	50

## Sheet: BT turn over time
Web Tag	colour band/leg	exposed/control	Age days	Test order	Sex	Sibling Group	Time (sec)
3305	white R	exposed	18	2	M	1	9.85
3326	yellow R	exposed	18	2	M	2	13.87
3301	orange R	exposed	23	3	M	3	9.75
3324	red R	exposed	23	3	F	4	8
3327	green R	exposed	23	3	F	5	12.94
3399	blue R	exposed	18	2	F	6	4.5
3349	brown R	exposed	18	2	M	7	7
3304	black R	exposed	23	3	M	8	10.53
3323	white L	control	18	2	F	1	6.84
3377	yellow L	control	18	2	M	2	5.22
3303	orange L	control	23	3	F	3	8.25
3306	red L	control	23	3	M	4	11.94
3328	green L	control	23	3	F	5	13.1
3400	blue L	control	18	2	M	6	11.03
3350	brown L	control	18	2	F	7	5.22
3325	black L	control	23	3	M	8	35.16

## Sheet: CORT m combined
Web Tag	colour band/leg	exposed/control	Sex	Sibling Group	B CORTm1	B CORTm2	B CORTm3 (control GI)	S CORTm1 (GI)	D Cort (GI)	B CORTm4 (control II or BT)	S CORTm2 (II or BT)	D CORT (II or BT)	B CORTm5 (control II or BT)	S Cortm3 (II or BT)	D CORT (II or BT)
3305	white R	exposed	M	1	85.7894	25.4871	57.7647	98.7334	40.9686	50.2106	137.484	87.27	112.765	53.41	-59.3546
3326	yellow R	exposed	M	2	54.5248	30.8071	23.4478	52.9414	29.4936	35.7983	145.23	109.432	130.906	70.51	-60.4007
3301	orange R	exposed	M	3	45.0437	22.9362	27.7499	137.512	109.762	129.3	100.995	-28.3051	46.5172	148.3	101.78
3324	red R	exposed	F	4	48.9184	25.1057	56.694	254.446	197.752	103.521	66.5074	-37.0135	41.2293	158.846	117.62
3327	green R	exposed	F	5	78.2867	46.1744	30.0263	230.937	200.91	146.947	96.9745	-49.9728	34.7895	90.372	55.58
3399	blue R	exposed	F	6	109.309	28.1608	34.8181	203.681	168.863	39.5351	153.669	114.134	96.04	61.78	-34.2554
3349	brown R	exposed	M	7	67.2732	34.3654	40.0106	269.424	229.414	46.2362	181.09	134.854	127.202	67.62	-59.577
3304	black R	exposed	M	8	44.7495	33.5048	26.7549	129.527	102.772	115.714	102.86	-12.8545	62.5974	134.48	71.89
3323	white L	control	F	1	33.5665	25.589	59.3679	120.98	61.6126	33.3068	79.6537	46.3469	90.0035	49.11	-40.8922
3377	yellow L	control	M	2	68.5621	52.5577	61.2103	45.9587	-15.2515	54.9854	91.9923	37.0069	74.6051	70.03	-4.57574
3303	orange L	control	F	3	53.3099	28.9502	39.1526	77.8322	38.6797	31.2822	63.8185	32.5363	119.552	133.09	13.54
3306	red L	control	M	4	77.2768	38.3548	43.0778	86.8609	43.7831	75.7161	43.0553	-32.6608	95.6103	82.89	-12.72
3328	green L	control	F	5	122.437	21.1379	43.668	124.765	81.0969	50.0761	57.1964	7.12027	124.828	94.4	-30.4246
3400	blue L	control	M	6	103.747	30.2615	58.2873	80.0466	21.7593	145.949	66.8741	-79.0749	68.7476	60.44	-8.31121
3350	brown L	control	F	7	96.0703	35.0862	110.54	94.8846	-15.6557	144.529	121.832	-22.6971	78.4484	55.94	-22.5082
3325	black L	control	M	8	78.4763	45.5954	64.0797	202.015	137.936	49.1018	60.7314	11.6296	108.794	102.257	-6.54
